# Supplementary material for: Copy number variation and elevated genetic diversity at immune trait loci in Atlantic and Pacific herring
Source: BMC Genomics. 2024 May 10;25:459. doi: 10.1186/s12864-024-10380-5 (PMC11088111; doi:10.1186/s12864-024-10380-5)
Supplement: Supplementary file 5 — Supplementary Material 5: Additional file 5: Table S2. [file 12864_2024_10380_MOESM5_ESM.xlsx]

## Sheet: Table S2
Table S2. Gene ontology term enrichment results for genes overlapping high-diversity regions.
A) Biological Process
Rank	GO ID	GO term	Annotated genes	Significant genes	Expected genes	Raw P value	Gene ID	Gene name	Gene description (product)	Chromosome	Start	End	Width	Strand
1	GO:0007156	homophilic cell adhesion via plasma membrane adhesion molecules	200	26	3	4.5e-17	ENSCHAG00000000510	cdhr1*	protocadherin 2 gamma 28 [Source:ZFIN;Acc:ZDB-GENE-050610-19]	20	11399547	11416814	17268	-
							ENSCHAG00000000636	cdhr1*	Cadherin-related family member 1	20	11403870	11603657	199788	-
							ENSCHAG00000000693	cdhr1*	Cadherin-related family member 1	20	11440725	11447876	7152	-
							ENSCHAG00000000763	cdhr1*	Cadherin-related family member 1	20	11459442	11466166	6725	-
							ENSCHAG00000000840	cdh2*	Cadherin-2	20	11471890	11477655	5766	-
							ENSCHAG00000000866	cdhr1*	Cadherin-related family member 1	20	11477730	11486857	9128	-
							ENSCHAG00000001034	cdhr1*	Cadherin-related family member 1	20	11534465	11542584	8120	-
							ENSCHAG00000001189	cdhr1*	Cadherin-related family member 1	20	11542830	11545978	3149	-
							ENSCHAG00000001245	cdhr1*	Cadherin-related family member 1	20	11548279	11555266	6988	-
							ENSCHAG00000001496	pcdh2ac	protocadherin 2 alpha c [Source:ZFIN;Acc:ZDB-GENE-041118-12]	20	11617169	11796455	179287	-
							ENSCHAG00000001643	pcdhgc4*	Protocadherin gamma-C4	20	11657129	11663815	6687	-
							ENSCHAG00000001711	pcdh2aa15	protocadherin 2 alpha a 15 [Source:ZFIN;Acc:ZDB-GENE-041118-15]	20	11734732	11737340	2609	-
							ENSCHAG00000001721	pcdh2aa15	protocadherin 2 alpha a 15 [Source:ZFIN;Acc:ZDB-GENE-041118-15]	20	11740551	11743841	3291	-
							ENSCHAG00000001743	pcdh2aa15	protocadherin alpha-3-like [Source:NCBI gene;Acc:105892704]	20	11744011	11746947	2937	-
							ENSCHAG00000001771	si:ch73-379j16.2	si:ch73-379j16.2 [Source:ZFIN;Acc:ZDB-GENE-141215-68]	20	11773499	11783090	9592	-
							ENSCHAG00000001881	cdh2*	protocadherin alpha-7-like [Source:NCBI gene;Acc:105892986]	20	11789701	11792236	2536	-
							ENSCHAG00000002072	cdhr1*	Cadherin-related family member 1	8	12022848	12245143	222296	+
							ENSCHAG00000002238	cdhr1*	Cadherin-related family member 1	8	12037149	12043178	6030	+
							ENSCHAG00000002285	cdh2*	Cadherin-2	8	12077262	12084164	6903	+
							ENSCHAG00000002308	cdhr1*	Cadherin-related family member 1	8	12098821	12106148	7328	+
							ENSCHAG00000002322	cdhr1*	protocadherin gamma-A12-like [Source:NCBI gene;Acc:105901928]	8	12115458	12120942	5485	+
							ENSCHAG00000002551	cdhr1*	Cadherin-related family member 1	8	12154701	12171084	16384	+
							ENSCHAG00000002833	cdhr1*	Cadherin-related family member 1	8	12177199	12186716	9518	+
							ENSCHAG00000002913	cdhr1*	Cadherin-related family member 1	8	12204621	12211260	6640	+
							ENSCHAG00000002975	cdhr1*	Cadherin-related family member 1	8	12222058	12231319	9262	+
							ENSCHAG00000026015	cdhr1*	Cadherin-related family member 1	20	11378213	11583091	204879	-
2	GO:0006955	immune response	1503	70	22.8	7.3e-15	ENSCHAG00000000318	tnfrsf14*	Tumor necrosis factor receptor superfamily member 14	4	31478717	31481800	3084	+
							ENSCHAG00000000327	tnfrsf14*	Tumor necrosis factor receptor superfamily member 14	4	31483765	31494290	10526	+
							ENSCHAG00000000431	btn1a1*	Butyrophilin subfamily 1 member A1	14	7080600	7084342	3743	-
							ENSCHAG00000000983	pycard*	Apoptosis-associated speck-like protein containing a CARD	18	23311253	23315196	3944	+
							ENSCHAG00000001284	sema3ab*	Semaphorin-3ab	6	2694514	2793809	99296	-
							ENSCHAG00000001458	mhc2	Major histocompatibility complex class II	7	2739640	2799022	59383	+
							ENSCHAG00000001594	mhc2	Major histocompatibility complex class II	7	2743351	2746104	2754	+
							ENSCHAG00000002306	mhc2	Major histocompatibility complex class II	7	2802226	2805485	3260	+
							ENSCHAG00000003750			1	1905077	1949058	43982	-
							ENSCHAG00000003859	ighv3-30-3*	Immunoglobulin heavy variable 3-30-3	1	1917983	1918950	968	-
							ENSCHAG00000003876	ighv6-1	immunoglobulin heavy variable 6-1 [Source:ZFIN;Acc:ZDB-GENE-040514-23]	1	1924299	1924604	306	-
							ENSCHAG00000003884			1	1932859	1933452	594	-
							ENSCHAG00000003990	ighv3-43*	Immunoglobulin heavy variable 3-43	1	1944514	1944822	309	-
							ENSCHAG00000004023	ighv3-48*	Immunoglobulin heavy variable 3-48	1	1948569	1948877	309	-
							ENSCHAG00000004266		T-cell receptor alpha/delta variable 22.0 [Source:ZFIN;Acc:ZDB-GENE-170601-160]	25	14399749	14400069	321	-
							ENSCHAG00000004594	gbp1*	Guanylate-binding protein 1	13	20331126	20336511	5386	-
							ENSCHAG00000005876	jupa	junction plakoglobin a [Source:ZFIN;Acc:ZDB-GENE-991207-22]	24	2838551	2941589	103039	+
							ENSCHAG00000006125	dnaja3b	dnaJ homolog subfamily A member 3, mitochondrial-like [Source:NCBI gene;Acc:105905816]	26	4960158	4969439	9282	-
							ENSCHAG00000006455	si:dkey-178e17.3	si:dkey-178e17.3 [Source:ZFIN;Acc:ZDB-GENE-081104-335]	7	3011604	3035506	23903	-
							ENSCHAG00000006656			25	3192152	3201030	8879	+
							ENSCHAG00000006677	igkv2-28*	Immunoglobulin kappa variable 2-28	25	3196173	3196797	625	-
							ENSCHAG00000006695			25	3198513	3220706	22194	+
							ENSCHAG00000006726	igkv3-11*	Immunoglobulin kappa variable 3-11	25	3203290	3203580	291	-
							ENSCHAG00000006732	igkc*	Immunoglobulin kappa constant	25	3205212	3206249	1038	+
							ENSCHAG00000006753			25	3214425	3215154	730	-
							ENSCHAG00000006781	igkv1-33*	Immunoglobulin kappa variable 1-33	25	3223666	3227548	3883	-
							ENSCHAG00000007610	TMC6	transmembrane channel like 6 [Source:HGNC Symbol;Acc:HGNC:18021]	10	365865	394593	28729	+
							ENSCHAG00000008132			25	4423618	4426125	2508	-
							ENSCHAG00000008451	igkc*	Immunoglobulin kappa constant	25	4545114	4545434	321	-
							ENSCHAG00000008458	igkv1d-39*	Immunoglobulin kappa variable 1D-39	25	4547185	4547966	782	+
							ENSCHAG00000008487	igkc*	Immunoglobulin kappa constant	25	4549007	4598915	49909	-
							ENSCHAG00000008542	igkv1-9*	Immunoglobulin kappa variable 1-9	25	4551138	4587211	36074	+
							ENSCHAG00000008574	igkv1d-12*	Immunoglobulin kappa variable 1D-12	25	4559322	4559781	460	+
							ENSCHAG00000008590	igkv1-33*	Immunoglobulin kappa variable 1-33	25	4568206	4573907	5702	+
							ENSCHAG00000008607	igkv1d-12*	Immunoglobulin kappa variable 1D-12	25	4572131	4577974	5844	+
							ENSCHAG00000008625	igkv1d-39*	Immunoglobulin kappa variable 1D-39	25	4581801	4582833	1033	+
							ENSCHAG00000008646	igkc*	Immunoglobulin kappa constant	25	4588598	4589240	643	-
							ENSCHAG00000008661	igkv1-33*	Immunoglobulin kappa variable 1-33	25	4590669	4591207	539	+
							ENSCHAG00000008690	igkv1d-39*	Immunoglobulin kappa variable 1D-39	25	4594383	4595711	1329	+
							ENSCHAG00000008715	SUMO1	small ubiquitin-related modifier 1-like [Source:NCBI gene;Acc:105895432]	2	6037826	6041139	3314	-
							ENSCHAG00000008993	lgals17	galectin 17 [Source:ZFIN;Acc:ZDB-GENE-131121-418]	19	8511716	8525471	13756	+
							ENSCHAG00000009118	sp140l*	Nuclear body protein SP140-like protein	23	22364011	22637619	273609	-
							ENSCHAG00000009417	c3*	Complement C3 (Fragment)	24	17334301	17390004	55704	+
							ENSCHAG00000009561	xcr1b.1	chemokine (C motif) receptor 1b, duplicate 1 [Source:ZFIN;Acc:ZDB-GENE-070302-7]	22	18599905	18623825	23921	+
							ENSCHAG00000010269	pycard*	Apoptosis-associated speck-like protein containing a CARD	9	29426092	29426526	435	+
							ENSCHAG00000010437	nlrp1*	NACHT, LRR and PYD domains-containing protein 1 homolog	9	29523932	29719212	195281	-
							ENSCHAG00000011120	tnfrsf14*	Tumor necrosis factor receptor superfamily member 14	4	26755682	27024392	268711	-
							ENSCHAG00000011290	tnfrsf14*	Tumor necrosis factor receptor superfamily member 14	4	26824629	27202950	378322	+
							ENSCHAG00000011614	tnfrsf14*	Tumor necrosis factor receptor superfamily member 14	4	27199568	27288525	88958	+
							ENSCHAG00000011764	tnfrsf14*	Tumor necrosis factor receptor superfamily member 14	4	27296259	27453886	157628	-
							ENSCHAG00000012077	mhc2	Major histocompatibility complex class II	7	28804383	28834855	30473	-
							ENSCHAG00000012090	mhc2	Major histocompatibility complex class II	7	28805682	28807204	1523	-
							ENSCHAG00000012093	mhc2	Major histocompatibility complex class II	7	3520960	3523018	2059	-
							ENSCHAG00000012122	mhc2	Major histocompatibility complex class II	7	28809098	28811502	2405	-
							ENSCHAG00000012131	mhc2	Major histocompatibility complex class II	7	3523537	3527679	4143	+
							ENSCHAG00000012138	mhc2	Major histocompatibility complex class II	7	3541852	3551507	9656	-
							ENSCHAG00000012145	mhc2	Major histocompatibility complex class II	7	3572678	3575539	2862	-
							ENSCHAG00000012172	mhc2	Major histocompatibility complex class II	7	28834981	28837826	2846	+
							ENSCHAG00000012425	tnfrsf14*	Tumor necrosis factor receptor superfamily member 14	4	27428611	27438425	9815	+
							ENSCHAG00000013036	chuk	component of inhibitor of nuclear factor kappa B kinase complex [Source:NCBI gene;Acc:393287]	13	20025172	20103621	78450	+
							ENSCHAG00000014454	cuzd1.1	CUB and zona pellucida-like domains 1, tandem duplicate 1 [Source:ZFIN;Acc:ZDB-GENE-131122-16]	13	24661756	24871158	209403	+
							ENSCHAG00000014654	trpm2	transient receptor potential cation channel, subfamily M, member 2 [Source:NCBI gene;Acc:799412]	2	21070614	21085911	15298	+
							ENSCHAG00000015375	cxcr3.3	chemokine (C-X-C motif) receptor 3, tandem duplicate 3 [Source:ZFIN;Acc:ZDB-GENE-100922-34]	11	2537670	2543906	6237	+
							ENSCHAG00000015470	ifit5*	Interferon-induced protein with tetratricopeptide repeats 5	23	12114306	12117047	2742	+
							ENSCHAG00000017902	cd276*	CD276 antigen	14	7009292	7109452	100161	+
							ENSCHAG00000019758	LYZ	lysozyme [Source:HGNC Symbol;Acc:HGNC:6740]	12	27314583	27334177	19595	+
							ENSCHAG00000024096	wasla	WASP like actin nucleation promoting factor a [Source:ZFIN;Acc:ZDB-GENE-070209-220]	3	1878343	1896180	17838	-
							ENSCHAG00000024290	psmb8a	proteasome 20S subunit beta 8A [Source:ZFIN;Acc:ZDB-GENE-990415-141]	19	12429392	12542366	112975	-
							ENSCHAG00000024300	psmb9a	proteasome 20S subunit beta 9a [Source:ZFIN;Acc:ZDB-GENE-990415-140]	19	12439614	12443019	3406	-
							ENSCHAG00000025849	DIAPH1	diaphanous related formin 1 [Source:HGNC Symbol;Acc:HGNC:2876]	20	11246313	11350548	104236	+
3	GO:0006910	phagocytosis, recognition	41	12	0.6	6.3e-13	ENSCHAG00000003750			1	1905077	1949058	43982	-
							ENSCHAG00000003859	ighv3-30-3*	Immunoglobulin heavy variable 3-30-3	1	1917983	1918950	968	-
							ENSCHAG00000003876	ighv6-1	immunoglobulin heavy variable 6-1 [Source:ZFIN;Acc:ZDB-GENE-040514-23]	1	1924299	1924604	306	-
							ENSCHAG00000003884			1	1932859	1933452	594	-
							ENSCHAG00000003990	ighv3-43*	Immunoglobulin heavy variable 3-43	1	1944514	1944822	309	-
							ENSCHAG00000004023	ighv3-48*	Immunoglobulin heavy variable 3-48	1	1948569	1948877	309	-
							ENSCHAG00000006656			25	3192152	3201030	8879	+
							ENSCHAG00000006695			25	3198513	3220706	22194	+
							ENSCHAG00000006732	igkc*	Immunoglobulin kappa constant	25	3205212	3206249	1038	+
							ENSCHAG00000008451	igkc*	Immunoglobulin kappa constant	25	4545114	4545434	321	-
							ENSCHAG00000008487	igkc*	Immunoglobulin kappa constant	25	4549007	4598915	49909	-
							ENSCHAG00000008646	igkc*	Immunoglobulin kappa constant	25	4588598	4589240	643	-
4	GO:0006958	complement activation, classical pathway	46	12	0.7	2.9e-12	ENSCHAG00000003750			1	1905077	1949058	43982	-
							ENSCHAG00000003859	ighv3-30-3*	Immunoglobulin heavy variable 3-30-3	1	1917983	1918950	968	-
							ENSCHAG00000003876	ighv6-1	immunoglobulin heavy variable 6-1 [Source:ZFIN;Acc:ZDB-GENE-040514-23]	1	1924299	1924604	306	-
							ENSCHAG00000003884			1	1932859	1933452	594	-
							ENSCHAG00000003990	ighv3-43*	Immunoglobulin heavy variable 3-43	1	1944514	1944822	309	-
							ENSCHAG00000004023	ighv3-48*	Immunoglobulin heavy variable 3-48	1	1948569	1948877	309	-
							ENSCHAG00000006656			25	3192152	3201030	8879	+
							ENSCHAG00000006695			25	3198513	3220706	22194	+
							ENSCHAG00000006732	igkc*	Immunoglobulin kappa constant	25	3205212	3206249	1038	+
							ENSCHAG00000008451	igkc*	Immunoglobulin kappa constant	25	4545114	4545434	321	-
							ENSCHAG00000008487	igkc*	Immunoglobulin kappa constant	25	4549007	4598915	49909	-
							ENSCHAG00000008646	igkc*	Immunoglobulin kappa constant	25	4588598	4589240	643	-
5	GO:0050871	positive regulation of B cell activation	75	13	1.1	4.9e-12	ENSCHAG00000003750			1	1905077	1949058	43982	-
							ENSCHAG00000003859	ighv3-30-3*	Immunoglobulin heavy variable 3-30-3	1	1917983	1918950	968	-
							ENSCHAG00000003876	ighv6-1	immunoglobulin heavy variable 6-1 [Source:ZFIN;Acc:ZDB-GENE-040514-23]	1	1924299	1924604	306	-
							ENSCHAG00000003884			1	1932859	1933452	594	-
							ENSCHAG00000003990	ighv3-43*	Immunoglobulin heavy variable 3-43	1	1944514	1944822	309	-
							ENSCHAG00000004023	ighv3-48*	Immunoglobulin heavy variable 3-48	1	1948569	1948877	309	-
							ENSCHAG00000006656			25	3192152	3201030	8879	+
							ENSCHAG00000006695			25	3198513	3220706	22194	+
							ENSCHAG00000006732	igkc*	Immunoglobulin kappa constant	25	3205212	3206249	1038	+
							ENSCHAG00000008451	igkc*	Immunoglobulin kappa constant	25	4545114	4545434	321	-
							ENSCHAG00000008487	igkc*	Immunoglobulin kappa constant	25	4549007	4598915	49909	-
							ENSCHAG00000008646	igkc*	Immunoglobulin kappa constant	25	4588598	4589240	643	-
							ENSCHAG00000023800	cd38*	ADP-ribosyl cyclase/cyclic ADP-ribose hydrolase 1	17	24046977	24050327	3351	-
6	GO:0006911	phagocytosis, engulfment	84	13	1.3	6.8e-11	ENSCHAG00000003750			1	1905077	1949058	43982	-
							ENSCHAG00000003859	ighv3-30-3*	Immunoglobulin heavy variable 3-30-3	1	1917983	1918950	968	-
							ENSCHAG00000003876	ighv6-1	immunoglobulin heavy variable 6-1 [Source:ZFIN;Acc:ZDB-GENE-040514-23]	1	1924299	1924604	306	-
							ENSCHAG00000003884			1	1932859	1933452	594	-
							ENSCHAG00000003990	ighv3-43*	Immunoglobulin heavy variable 3-43	1	1944514	1944822	309	-
							ENSCHAG00000004023	ighv3-48*	Immunoglobulin heavy variable 3-48	1	1948569	1948877	309	-
							ENSCHAG00000006656			25	3192152	3201030	8879	+
							ENSCHAG00000006695			25	3198513	3220706	22194	+
							ENSCHAG00000006732	igkc*	Immunoglobulin kappa constant	25	3205212	3206249	1038	+
							ENSCHAG00000008451	igkc*	Immunoglobulin kappa constant	25	4545114	4545434	321	-
							ENSCHAG00000008487	igkc*	Immunoglobulin kappa constant	25	4549007	4598915	49909	-
							ENSCHAG00000008646	igkc*	Immunoglobulin kappa constant	25	4588598	4589240	643	-
							ENSCHAG00000021434	xkr9	XK, Kell blood group complex subunit-related family, member 9 [Source:ZFIN;Acc:ZDB-GENE-060421-6224]	17	4810402	4814952	4551	+
7	GO:0042981	regulation of apoptotic process	1249	27	19	8.1e-11	ENSCHAG00000000630	casp9	caspase 9, apoptosis-related cysteine peptidase [Source:ZFIN;Acc:ZDB-GENE-030825-5]	4	4327191	4330125	2935	+
							ENSCHAG00000000938	nlrp1*	NACHT, LRR and PYD domains-containing protein 1 homolog	18	23254916	23408246	153331	+
							ENSCHAG00000000983	pycard*	Apoptosis-associated speck-like protein containing a CARD	18	23311253	23315196	3944	+
							ENSCHAG00000002747			13	29475174	29477612	2439	-
							ENSCHAG00000003544	card18*	Caspase recruitment domain-containing protein 18	25	2051067	2052221	1155	-
							ENSCHAG00000003559			25	2060077	2060502	426	-
							ENSCHAG00000004428	rnf213a	Danio rerio ring finger protein 213a (rnf213a), mRNA. [Source:RefSeq mRNA;Acc:NM_001353835]	1	2022264	2068003	45740	-
							ENSCHAG00000004594	gbp1*	Guanylate-binding protein 1	13	20331126	20336511	5386	-
							ENSCHAG00000006125	dnaja3b	dnaJ homolog subfamily A member 3, mitochondrial-like [Source:NCBI gene;Acc:105905816]	26	4960158	4969439	9282	-
							ENSCHAG00000007324	bax*	Apoptosis regulator BAX	10	12670118	12672257	2140	-
							ENSCHAG00000007388	bax*	Apoptosis regulator BAX	10	12674028	12702755	28728	-
							ENSCHAG00000008044	nlrp1*	NACHT, LRR and PYD domains-containing protein 1 homolog	25	401890	497171	95282	+
							ENSCHAG00000008326	nlrc5*	Protein NLRC5	18	10820327	10851027	30701	-
							ENSCHAG00000008406			25	4484222	4484907	686	-
							ENSCHAG00000009241	nlrp1*	NACHT, LRR and PYD domains-containing protein 1 homolog	23	22430383	22493266	62884	-
							ENSCHAG00000009276	nlrp1*	NACHT, LRR and PYD domains-containing protein 1 homolog	23	22491028	22491806	779	-
							ENSCHAG00000009290	nlrp1*	NACHT, LRR and PYD domains-containing protein 1 homolog	23	22501545	22722091	220547	-
							ENSCHAG00000009366	nlrp1*	NACHT, LRR and PYD domains-containing protein 1 homolog	23	22708366	22709671	1306	-
							ENSCHAG00000010269	pycard*	Apoptosis-associated speck-like protein containing a CARD	9	29426092	29426526	435	+
							ENSCHAG00000010437	nlrp1*	NACHT, LRR and PYD domains-containing protein 1 homolog	9	29523932	29719212	195281	-
							ENSCHAG00000010896	pkz	protein kinase containing Z-DNA binding domains [Source:ZFIN;Acc:ZDB-GENE-050301-2]	13	1822570	1825850	3281	-
							ENSCHAG00000013013	pycard*	Apoptosis-associated speck-like protein containing a CARD	9	29943845	29945807	1963	-
							ENSCHAG00000015470	ifit5*	Interferon-induced protein with tetratricopeptide repeats 5	23	12114306	12117047	2742	+
							ENSCHAG00000015483	clip3	CAP-GLY domain containing linker protein 3 [Source:ZFIN;Acc:ZDB-GENE-131127-193]	9	23359621	23390716	31096	+
							ENSCHAG00000017770	asns	asparagine synthetase [Source:ZFIN;Acc:ZDB-GENE-040426-1091]	20	21157404	21356385	198982	-
							ENSCHAG00000020759	pycard*	Apoptosis-associated speck-like protein containing a CARD	24	17887381	17889459	2079	+
							ENSCHAG00000022359			24	18929958	18931570	1613	-
8	GO:0050853	B cell receptor signaling pathway	63	12	1	1.6e-10	ENSCHAG00000003750			1	1905077	1949058	43982	-
							ENSCHAG00000003859	ighv3-30-3*	Immunoglobulin heavy variable 3-30-3	1	1917983	1918950	968	-
							ENSCHAG00000003876	ighv6-1	immunoglobulin heavy variable 6-1 [Source:ZFIN;Acc:ZDB-GENE-040514-23]	1	1924299	1924604	306	-
							ENSCHAG00000003884			1	1932859	1933452	594	-
							ENSCHAG00000003990	ighv3-43*	Immunoglobulin heavy variable 3-43	1	1944514	1944822	309	-
							ENSCHAG00000004023	ighv3-48*	Immunoglobulin heavy variable 3-48	1	1948569	1948877	309	-
							ENSCHAG00000006656			25	3192152	3201030	8879	+
							ENSCHAG00000006695			25	3198513	3220706	22194	+
							ENSCHAG00000006732	igkc*	Immunoglobulin kappa constant	25	3205212	3206249	1038	+
							ENSCHAG00000008451	igkc*	Immunoglobulin kappa constant	25	4545114	4545434	321	-
							ENSCHAG00000008487	igkc*	Immunoglobulin kappa constant	25	4549007	4598915	49909	-
							ENSCHAG00000008646	igkc*	Immunoglobulin kappa constant	25	4588598	4589240	643	-
9	GO:0042742	defense response to bacterium	168	21	2.5	1.1e-09	ENSCHAG00000000318	tnfrsf14*	Tumor necrosis factor receptor superfamily member 14	4	31478717	31481800	3084	+
							ENSCHAG00000000327	tnfrsf14*	Tumor necrosis factor receptor superfamily member 14	4	31483765	31494290	10526	+
							ENSCHAG00000003750			1	1905077	1949058	43982	-
							ENSCHAG00000003859	ighv3-30-3*	Immunoglobulin heavy variable 3-30-3	1	1917983	1918950	968	-
							ENSCHAG00000003876	ighv6-1	immunoglobulin heavy variable 6-1 [Source:ZFIN;Acc:ZDB-GENE-040514-23]	1	1924299	1924604	306	-
							ENSCHAG00000003884			1	1932859	1933452	594	-
							ENSCHAG00000003990	ighv3-43*	Immunoglobulin heavy variable 3-43	1	1944514	1944822	309	-
							ENSCHAG00000004023	ighv3-48*	Immunoglobulin heavy variable 3-48	1	1948569	1948877	309	-
							ENSCHAG00000006656			25	3192152	3201030	8879	+
							ENSCHAG00000006695			25	3198513	3220706	22194	+
							ENSCHAG00000006732	igkc*	Immunoglobulin kappa constant	25	3205212	3206249	1038	+
							ENSCHAG00000008157	rnasel3*	ribonuclease like 2 [Source:ZFIN;Acc:ZDB-GENE-050208-420]	6	6808051	6809058	1008	-
							ENSCHAG00000008451	igkc*	Immunoglobulin kappa constant	25	4545114	4545434	321	-
							ENSCHAG00000008487	igkc*	Immunoglobulin kappa constant	25	4549007	4598915	49909	-
							ENSCHAG00000008646	igkc*	Immunoglobulin kappa constant	25	4588598	4589240	643	-
							ENSCHAG00000011120	tnfrsf14*	Tumor necrosis factor receptor superfamily member 14	4	26755682	27024392	268711	-
							ENSCHAG00000011290	tnfrsf14*	Tumor necrosis factor receptor superfamily member 14	4	26824629	27202950	378322	+
							ENSCHAG00000011614	tnfrsf14*	Tumor necrosis factor receptor superfamily member 14	4	27199568	27288525	88958	+
							ENSCHAG00000011764	tnfrsf14*	Tumor necrosis factor receptor superfamily member 14	4	27296259	27453886	157628	-
							ENSCHAG00000019758	LYZ	lysozyme [Source:HGNC Symbol;Acc:HGNC:6740]	12	27314583	27334177	19595	+
							ENSCHAG00000019793			12	27329346	27330703	1358	-
10	GO:0045087	innate immune response	502	22	7.6	4.1e-07	ENSCHAG00000000983	pycard*	Apoptosis-associated speck-like protein containing a CARD	18	23311253	23315196	3944	+
							ENSCHAG00000003750			1	1905077	1949058	43982	-
							ENSCHAG00000003859	ighv3-30-3*	Immunoglobulin heavy variable 3-30-3	1	1917983	1918950	968	-
							ENSCHAG00000003876	ighv6-1	immunoglobulin heavy variable 6-1 [Source:ZFIN;Acc:ZDB-GENE-040514-23]	1	1924299	1924604	306	-
							ENSCHAG00000003884			1	1932859	1933452	594	-
							ENSCHAG00000003990	ighv3-43*	Immunoglobulin heavy variable 3-43	1	1944514	1944822	309	-
							ENSCHAG00000004023	ighv3-48*	Immunoglobulin heavy variable 3-48	1	1948569	1948877	309	-
							ENSCHAG00000004594	gbp1*	Guanylate-binding protein 1	13	20331126	20336511	5386	-
							ENSCHAG00000006125	dnaja3b	dnaJ homolog subfamily A member 3, mitochondrial-like [Source:NCBI gene;Acc:105905816]	26	4960158	4969439	9282	-
							ENSCHAG00000006656			25	3192152	3201030	8879	+
							ENSCHAG00000006695			25	3198513	3220706	22194	+
							ENSCHAG00000006732	igkc*	Immunoglobulin kappa constant	25	3205212	3206249	1038	+
							ENSCHAG00000008451	igkc*	Immunoglobulin kappa constant	25	4545114	4545434	321	-
							ENSCHAG00000008487	igkc*	Immunoglobulin kappa constant	25	4549007	4598915	49909	-
							ENSCHAG00000008646	igkc*	Immunoglobulin kappa constant	25	4588598	4589240	643	-
							ENSCHAG00000008715	SUMO1	small ubiquitin-related modifier 1-like [Source:NCBI gene;Acc:105895432]	2	6037826	6041139	3314	-
							ENSCHAG00000010269	pycard*	Apoptosis-associated speck-like protein containing a CARD	9	29426092	29426526	435	+
							ENSCHAG00000010437	nlrp1*	NACHT, LRR and PYD domains-containing protein 1 homolog	9	29523932	29719212	195281	-
							ENSCHAG00000013036	chuk	component of inhibitor of nuclear factor kappa B kinase complex [Source:NCBI gene;Acc:393287]	13	20025172	20103621	78450	+
							ENSCHAG00000015470	ifit5*	Interferon-induced protein with tetratricopeptide repeats 5	23	12114306	12117047	2742	+
							ENSCHAG00000024290	psmb8a	proteasome 20S subunit beta 8A [Source:ZFIN;Acc:ZDB-GENE-990415-141]	19	12429392	12542366	112975	-
							ENSCHAG00000024300	psmb9a	proteasome 20S subunit beta 9a [Source:ZFIN;Acc:ZDB-GENE-990415-140]	19	12439614	12443019	3406	-
11	GO:0050829	defense response to Gram-negative bacterium	52	8	0.8	1.1e-06	ENSCHAG00000000318	tnfrsf14*	Tumor necrosis factor receptor superfamily member 14	4	31478717	31481800	3084	+
							ENSCHAG00000000327	tnfrsf14*	Tumor necrosis factor receptor superfamily member 14	4	31483765	31494290	10526	+
							ENSCHAG00000008157	rnasel3*	ribonuclease like 2 [Source:ZFIN;Acc:ZDB-GENE-050208-420]	6	6808051	6809058	1008	-
							ENSCHAG00000011120	tnfrsf14*	Tumor necrosis factor receptor superfamily member 14	4	26755682	27024392	268711	-
							ENSCHAG00000011290	tnfrsf14*	Tumor necrosis factor receptor superfamily member 14	4	26824629	27202950	378322	+
							ENSCHAG00000011614	tnfrsf14*	Tumor necrosis factor receptor superfamily member 14	4	27199568	27288525	88958	+
							ENSCHAG00000011764	tnfrsf14*	Tumor necrosis factor receptor superfamily member 14	4	27296259	27453886	157628	-
							ENSCHAG00000019758	LYZ	lysozyme [Source:HGNC Symbol;Acc:HGNC:6740]	12	27314583	27334177	19595	+
12	GO:0050830	defense response to Gram-positive bacterium	55	8	0.8	1.7e-06	ENSCHAG00000000318	tnfrsf14*	Tumor necrosis factor receptor superfamily member 14	4	31478717	31481800	3084	+
							ENSCHAG00000000327	tnfrsf14*	Tumor necrosis factor receptor superfamily member 14	4	31483765	31494290	10526	+
							ENSCHAG00000008157	rnasel3*	ribonuclease like 2 [Source:ZFIN;Acc:ZDB-GENE-050208-420]	6	6808051	6809058	1008	-
							ENSCHAG00000011120	tnfrsf14*	Tumor necrosis factor receptor superfamily member 14	4	26755682	27024392	268711	-
							ENSCHAG00000011290	tnfrsf14*	Tumor necrosis factor receptor superfamily member 14	4	26824629	27202950	378322	+
							ENSCHAG00000011614	tnfrsf14*	Tumor necrosis factor receptor superfamily member 14	4	27199568	27288525	88958	+
							ENSCHAG00000011764	tnfrsf14*	Tumor necrosis factor receptor superfamily member 14	4	27296259	27453886	157628	-
							ENSCHAG00000019758	LYZ	lysozyme [Source:HGNC Symbol;Acc:HGNC:6740]	12	27314583	27334177	19595	+
13	GO:0046642	negative regulation of alpha-beta T cell proliferation	28	6	0.4	3.3e-06	ENSCHAG00000000318	tnfrsf14*	Tumor necrosis factor receptor superfamily member 14	4	31478717	31481800	3084	+
							ENSCHAG00000000327	tnfrsf14*	Tumor necrosis factor receptor superfamily member 14	4	31483765	31494290	10526	+
							ENSCHAG00000011120	tnfrsf14*	Tumor necrosis factor receptor superfamily member 14	4	26755682	27024392	268711	-
							ENSCHAG00000011290	tnfrsf14*	Tumor necrosis factor receptor superfamily member 14	4	26824629	27202950	378322	+
							ENSCHAG00000011614	tnfrsf14*	Tumor necrosis factor receptor superfamily member 14	4	27199568	27288525	88958	+
							ENSCHAG00000011764	tnfrsf14*	Tumor necrosis factor receptor superfamily member 14	4	27296259	27453886	157628	-
14	GO:0010499	proteasomal ubiquitin-independent protein catabolic process	30	6	0.5	5.1e-06	ENSCHAG00000024132	psmb12	proteasome 20S subunit beta 12 [Source:ZFIN;Acc:ZDB-GENE-001208-1]	3	1900768	1902022	1255	-
							ENSCHAG00000024171	psmb12	proteasome 20S subunit beta 12 [Source:ZFIN;Acc:ZDB-GENE-001208-1]	3	1985603	2060700	75098	-
							ENSCHAG00000024290	psmb8a	proteasome 20S subunit beta 8A [Source:ZFIN;Acc:ZDB-GENE-990415-141]	19	12429392	12542366	112975	-
							ENSCHAG00000024300	psmb9a	proteasome 20S subunit beta 9a [Source:ZFIN;Acc:ZDB-GENE-990415-140]	19	12439614	12443019	3406	-
							ENSCHAG00000024312	psmb12	proteasome 20S subunit beta 12 [Source:ZFIN;Acc:ZDB-GENE-001208-1]	19	12443634	12446076	2443	-
							ENSCHAG00000024343	psmb13a	proteasome 20S subunit beta 13a [Source:ZFIN;Acc:ZDB-GENE-001208-2]	19	12446246	12448860	2615	+
B) Molecular Function
Rank	GO ID	GO term	Annotated genes	Significant genes	Expected genes	Raw P value	Gene ID	Gene name	Gene description (product)	Chromosome	Start	End	Width	Strand
1	GO:0005525	GTP binding	642	70	16.3	2.6e-25	ENSCHAG00000000747	gimap8*	GTPase IMAP family member 8	2	2878569	2933603	55035	+
							ENSCHAG00000000778	gimap9*	GTPase IMAP family member 9	2	2918529	2932157	13629	+
							ENSCHAG00000000888	gtpbp8*	GTP-binding protein 8	2	3002988	3009794	6807	+
							ENSCHAG00000000962	irgc*	Interferon-inducible GTPase 5	23	17578116	17652035	73920	+
							ENSCHAG00000001211	irgc*	Interferon-inducible GTPase 5	23	17711760	17712911	1152	-
							ENSCHAG00000001248	iigp1*	Interferon-inducible GTPase 1	23	17737024	17745022	7999	-
							ENSCHAG00000001991	gimap4*	GTPase IMAP family member 4	16	25111558	25152733	41176	+
							ENSCHAG00000002024	gimap5*	GTPase IMAP family member 5	16	25124888	25125878	991	+
							ENSCHAG00000002208	gimap4*	GTPase IMAP family member 4	16	25277119	25451619	174501	-
							ENSCHAG00000002249	gimap5*	GTPase IMAP family member 5	16	25311776	25435697	123922	-
							ENSCHAG00000002724	gimap6*	GTPase IMAP family member 6	24	15220800	15222870	2071	+
							ENSCHAG00000002938	gimap9*	GTPase IMAP family member 9	24	15302187	15314417	12231	+
							ENSCHAG00000002989	gimap2*	GTPase IMAP family member 2	16	25451707	25460109	8403	-
							ENSCHAG00000003145	gbp1*	Guanylate-binding protein 1	24	11410011	11782564	372554	-
							ENSCHAG00000003200	gimap9*	GTPase IMAP family member 9	24	15569973	15640357	70385	-
							ENSCHAG00000003339	gimap9*	GTPase IMAP family member 9	24	15693875	15735007	41133	+
							ENSCHAG00000003371	gimap7*	GTPase IMAP family member 7	24	15701333	15706177	4845	+
							ENSCHAG00000003375	gimap9*	GTPase IMAP family member 9	24	13515961	13545973	30013	-
							ENSCHAG00000003385	gimap4*	GTPase IMAP family member 4	24	13524419	13525440	1022	+
							ENSCHAG00000003388	gimap9*	GTPase IMAP family member 9	24	15712778	15738543	25766	+
							ENSCHAG00000003392			14	1136196	1314508	178313	-
							ENSCHAG00000003498	gimap9*	GTPase IMAP family member 9	24	15801571	15830566	28996	+
							ENSCHAG00000003669	gimap9*	GTPase IMAP family member 9	24	15862056	15963629	101574	+
							ENSCHAG00000003754	gimap9*	GTPase IMAP family member 9	24	15920161	15944183	24023	-
							ENSCHAG00000003821	gbp1*	Guanylate-binding protein 1	24	11464311	11503847	39537	-
							ENSCHAG00000003912	gimap9*	GTPase IMAP family member 9	24	13581931	13582872	942	+
							ENSCHAG00000003931	gimap9*	GTPase IMAP family member 9	24	13592202	13594196	1995	+
							ENSCHAG00000003971	gimap9*	GTPase IMAP family member 9	24	13607630	13706864	99235	-
							ENSCHAG00000004051	gimap8*	GTPase IMAP family member 8	24	13623778	13632772	8995	-
							ENSCHAG00000004073	gimap8*	GTPase IMAP family member 8	24	13623882	13687690	63809	-
							ENSCHAG00000004137	gimap8*	GTPase IMAP family member 8	24	13701445	13704232	2788	-
							ENSCHAG00000004549	gbp1*	Guanylate-binding protein 1	13	20319017	20324547	5531	-
							ENSCHAG00000004594	gbp1*	Guanylate-binding protein 1	13	20331126	20336511	5386	-
							ENSCHAG00000004778	gbp1*	Guanylate-binding protein 1	13	20361227	20361517	291	-
							ENSCHAG00000005916	gimap8*	GTPase IMAP family member 8	10	166071	169708	3638	+
							ENSCHAG00000006498			1	4832437	4847085	14649	+
							ENSCHAG00000007605	gtpbp2b	GTP binding protein 2b [Source:ZFIN;Acc:ZDB-GENE-050208-373]	24	14454935	14470721	15787	-
							ENSCHAG00000007796	gvin1*	Interferon-induced very large GTPase 1	2	1267848	1273463	5616	+
							ENSCHAG00000007828	gimap9*	GTPase IMAP family member 9	18	24581410	24584192	2783	-
							ENSCHAG00000007883	gimap7*	GTPase IMAP family member 7	18	24643560	24682113	38554	-
							ENSCHAG00000007926	gimap9*	GTPase IMAP family member 9	24	15006432	15008104	1673	+
							ENSCHAG00000007968	urgcp*	Up-regulator of cell proliferation	2	1612193	1676595	64403	+
							ENSCHAG00000008005	gimap9*	GTPase IMAP family member 9	24	15132415	15159933	27519	-
							ENSCHAG00000008012	gvinp1*	Interferon-induced very large GTPase 1	2	1686492	1696397	9906	-
							ENSCHAG00000008248			25	745736	747238	1503	-
							ENSCHAG00000008497	gimap8*	GTPase IMAP family member 8	10	523788	563627	39840	-
							ENSCHAG00000008678	gimap4*	GTPase IMAP family member 4	2	2612626	2732781	120156	-
							ENSCHAG00000008740			18	25398775	25400897	2123	+
							ENSCHAG00000010135	gimap4*	GTPase IMAP family member 4	26	7226489	7251075	24587	+
							ENSCHAG00000010153	gimap9*	GTPase IMAP family member 9	26	7233959	7318147	84189	+
							ENSCHAG00000010171	gimap9*	GTPase IMAP family member 9	26	7275676	7302791	27116	+
							ENSCHAG00000010442	gimap5*	GTPase IMAP family member 5	2	6173326	6320888	147563	-
							ENSCHAG00000014609	gimap5*	GTPase IMAP family member 5	4	1102212	1106014	3803	-
							ENSCHAG00000017004	gimap4*	GTPase IMAP family member 4	16	21038273	21041045	2773	-
							ENSCHAG00000017023	gimap7*	GTPase IMAP family member 7	16	21080052	21175103	95052	-
							ENSCHAG00000017045	gimap2*	GTPase IMAP family member 2	16	21084270	21134319	50050	-
							ENSCHAG00000018007	gimap9*	GTPase IMAP family member 9	24	5539452	5540866	1415	+
							ENSCHAG00000018017	gimap9*	GTPase IMAP family member 9	24	5540937	5542642	1706	+
							ENSCHAG00000018027	gimap8*	GTPase IMAP family member 8	24	5546348	5550558	4211	+
							ENSCHAG00000018080	gimap9*	GTPase IMAP family member 9	20	21259110	21260078	969	+
							ENSCHAG00000018115	gimap7*	GTPase IMAP family member 7	20	21296433	21307838	11406	+
							ENSCHAG00000018124	gimap9*	GTPase IMAP family member 9	20	21306477	21307854	1378	+
							ENSCHAG00000018508	gimap8*	GTPase IMAP family member 8	20	21418459	21420114	1656	+
							ENSCHAG00000018517	gimap9*	GTPase IMAP family member 9	20	21424743	21426803	2061	-
							ENSCHAG00000018744	gimap9*	GTPase IMAP family member 9	7	19528445	19577942	49498	+
							ENSCHAG00000022043	dnm2b	dynamin 2b [Source:ZFIN;Acc:ZDB-GENE-040426-2371]	24	18895442	18928245	32804	-
							ENSCHAG00000022232	nuggc*	Nuclear GTPase SLIP-GC	4	5726046	5745532	19487	-
							ENSCHAG00000022245	gimap9*	GTPase IMAP family member 9	4	5743170	5759331	16162	-
							ENSCHAG00000023661	gimap8*	GTPase IMAP family member 8	21	317222	321358	4137	-
							ENSCHAG00000026694	gimap2*	GTPase IMAP family member 2	7	17533327	17548110	14784	-
2	GO:0034987	immunoglobulin receptor binding	30	12	0.8	3.5e-12	ENSCHAG00000003750			1	1905077	1949058	43982	-
							ENSCHAG00000003859	ighv3-30-3*	Immunoglobulin heavy variable 3-30-3	1	1917983	1918950	968	-
							ENSCHAG00000003876	ighv6-1	immunoglobulin heavy variable 6-1 [Source:ZFIN;Acc:ZDB-GENE-040514-23]	1	1924299	1924604	306	-
							ENSCHAG00000003884			1	1932859	1933452	594	-
							ENSCHAG00000003990	ighv3-43*	Immunoglobulin heavy variable 3-43	1	1944514	1944822	309	-
							ENSCHAG00000004023	ighv3-48*	Immunoglobulin heavy variable 3-48	1	1948569	1948877	309	-
							ENSCHAG00000006656			25	3192152	3201030	8879	+
							ENSCHAG00000006695			25	3198513	3220706	22194	+
							ENSCHAG00000006732	igkc*	Immunoglobulin kappa constant	25	3205212	3206249	1038	+
							ENSCHAG00000008451	igkc*	Immunoglobulin kappa constant	25	4545114	4545434	321	-
							ENSCHAG00000008487	igkc*	Immunoglobulin kappa constant	25	4549007	4598915	49909	-
							ENSCHAG00000008646	igkc*	Immunoglobulin kappa constant	25	4588598	4589240	643	-
3	GO:0003823	antigen binding	48	12	1.2	1.9e-09	ENSCHAG00000003750			1	1905077	1949058	43982	-
							ENSCHAG00000003859	ighv3-30-3*	Immunoglobulin heavy variable 3-30-3	1	1917983	1918950	968	-
							ENSCHAG00000003876	ighv6-1	immunoglobulin heavy variable 6-1 [Source:ZFIN;Acc:ZDB-GENE-040514-23]	1	1924299	1924604	306	-
							ENSCHAG00000003884			1	1932859	1933452	594	-
							ENSCHAG00000003990	ighv3-43*	Immunoglobulin heavy variable 3-43	1	1944514	1944822	309	-
							ENSCHAG00000004023	ighv3-48*	Immunoglobulin heavy variable 3-48	1	1948569	1948877	309	-
							ENSCHAG00000006656			25	3192152	3201030	8879	+
							ENSCHAG00000006695			25	3198513	3220706	22194	+
							ENSCHAG00000006732	igkc*	Immunoglobulin kappa constant	25	3205212	3206249	1038	+
							ENSCHAG00000008451	igkc*	Immunoglobulin kappa constant	25	4545114	4545434	321	-
							ENSCHAG00000008487	igkc*	Immunoglobulin kappa constant	25	4549007	4598915	49909	-
							ENSCHAG00000008646	igkc*	Immunoglobulin kappa constant	25	4588598	4589240	643	-
4	GO:0004298	threonine-type endopeptidase activity	30	8	0.8	5.8e-07	ENSCHAG00000024132	psmb12	proteasome 20S subunit beta 12 [Source:ZFIN;Acc:ZDB-GENE-001208-1]	3	1900768	1902022	1255	-
							ENSCHAG00000024169	psmb9-a*	Proteasome subunit beta type-9	3	1933381	1933879	499	-
							ENSCHAG00000024171	psmb12	proteasome 20S subunit beta 12 [Source:ZFIN;Acc:ZDB-GENE-001208-1]	3	1985603	2060700	75098	-
							ENSCHAG00000024290	psmb8a	proteasome 20S subunit beta 8A [Source:ZFIN;Acc:ZDB-GENE-990415-141]	19	12429392	12542366	112975	-
							ENSCHAG00000024300	psmb9a	proteasome 20S subunit beta 9a [Source:ZFIN;Acc:ZDB-GENE-990415-140]	19	12439614	12443019	3406	-
							ENSCHAG00000024312	psmb12	proteasome 20S subunit beta 12 [Source:ZFIN;Acc:ZDB-GENE-001208-1]	19	12443634	12446076	2443	-
							ENSCHAG00000024343	psmb13a	proteasome 20S subunit beta 13a [Source:ZFIN;Acc:ZDB-GENE-001208-2]	19	12446246	12448860	2615	+
							ENSCHAG00000024898	psmb9*	Proteasome subunit beta type-9	19	12547198	12548492	1295	+
5	GO:0008270	zinc ion binding	1095	53	27.8	4.9e-06	ENSCHAG00000000122	trim13*	Tripartite motif-containing 13	2	4549863	4552016	2154	-
							ENSCHAG00000000127	trim13*	Tripartite motif-containing 13	2	4556993	4561459	4467	-
							ENSCHAG00000000143	trim13*	Tripartite motif-containing 13	2	4592560	4599744	7185	-
							ENSCHAG00000001337	rnf170*	E3 ubiquitin-protein ligase RNF170	7	30327965	30331029	3065	-
							ENSCHAG00000001372	trim16*	Tripartite motif-containing protein 16	7	30358973	30605021	246049	+
							ENSCHAG00000001585	trim16*	Tripartite motif-containing protein 16	7	30364408	30370571	6164	+
							ENSCHAG00000001645	chfr*	E3 ubiquitin-protein ligase CHFR	7	30407277	30415656	8380	-
							ENSCHAG00000001769	trim11*	E3 ubiquitin-protein ligase TRIM11	7	30527913	30537127	9215	+
							ENSCHAG00000002767	rnf170*	E3 ubiquitin-protein ligase RNF170	15	28099881	28122372	22492	+
							ENSCHAG00000003948	trim29*	Tripartite motif-containing protein 29	24	149213	151626	2414	+
							ENSCHAG00000005719	trim13*	Tripartite motif-containing 13	2	6860981	6909604	48624	+
							ENSCHAG00000006055	CPO	carboxypeptidase O [Source:HGNC Symbol;Acc:HGNC:21011]	2	7720558	7883614	163057	-
							ENSCHAG00000006074	trim13*	Tripartite motif-containing 13	2	7723734	7910684	186951	+
							ENSCHAG00000006151	trim13*	Tripartite motif-containing 13	2	3697347	3713538	16192	+
							ENSCHAG00000006214	trim13*	Tripartite motif-containing 13	2	5315127	5318229	3103	+
							ENSCHAG00000006272	trim13*	Tripartite motif-containing 13	2	7828469	7832888	4420	+
							ENSCHAG00000006298	trim13*	Tripartite motif-containing 13	2	5325052	5330555	5504	+
							ENSCHAG00000006472	trim16*	Tripartite motif-containing protein 16	7	3031749	3063397	31649	+
							ENSCHAG00000006499	trim13*	Tripartite motif-containing 13	2	3718179	3719412	1234	+
							ENSCHAG00000006515	trim47*	E3 ubiquitin-protein ligase TRIM47	7	3045247	3058990	13744	+
							ENSCHAG00000006640	trim13*	Tripartite motif-containing 13	2	3834996	3942736	107741	+
							ENSCHAG00000006676	trim13*	Tripartite motif-containing 13	2	3859469	3870912	11444	+
							ENSCHAG00000006789	he1.2*	Hatching enzyme 1.2	11	3348488	3384238	35751	+
							ENSCHAG00000006867	trim13*	Tripartite motif-containing 13	2	5388022	5483901	95880	+
							ENSCHAG00000007209	trim13*	Tripartite motif-containing 13	2	5553558	5587184	33627	-
							ENSCHAG00000007289	trim13*	Tripartite motif-containing 13	2	5625951	5807619	181669	-
							ENSCHAG00000007371	trim13*	Tripartite motif-containing 13	2	4258384	4264484	6101	-
							ENSCHAG00000007426	trim13*	Tripartite motif-containing 13	2	5753246	5758766	5521	-
							ENSCHAG00000007489	trim13*	Tripartite motif-containing 13	2	5802449	5880162	77714	-
							ENSCHAG00000007513	trim13*	Tripartite motif-containing 13	2	4290547	4304427	13881	-
							ENSCHAG00000007517	trim13*	Tripartite motif-containing 13	2	5810470	5814208	3739	-
							ENSCHAG00000007621	trim13*	Tripartite motif-containing 13	2	4396147	4408643	12497	-
							ENSCHAG00000007646	trim13*	Tripartite motif-containing 13	2	4416901	4423665	6765	-
							ENSCHAG00000007761	trim13*	Tripartite motif-containing 13	2	4468208	4476441	8234	-
							ENSCHAG00000007933	fn1*	Fibronectin	2	1501489	1744159	242671	-
							ENSCHAG00000008295			26	11204692	11212939	8248	-
							ENSCHAG00000008555	trim16*	Tripartite motif-containing protein 16	7	3240677	3246717	6041	-
							ENSCHAG00000008634	trim16*	Tripartite motif-containing protein 16	7	3249911	3255310	5400	-
							ENSCHAG00000008657	trim13*	Tripartite motif-containing 13	7	3253080	3444036	190957	-
							ENSCHAG00000008666	trim16*	Tripartite motif-containing protein 16	7	3267656	3273308	5653	-
							ENSCHAG00000008668	trim13*	Tripartite motif-containing 13	26	11498762	11506008	7247	+
							ENSCHAG00000010470	trim29*	Tripartite motif-containing protein 29	2	6182293	6257220	74928	-
							ENSCHAG00000010517	trim16*	Tripartite motif-containing protein 16	7	28382542	28573747	191206	-
							ENSCHAG00000010609	rnf170*	E3 ubiquitin-protein ligase RNF170	7	28389580	28438767	49188	-
							ENSCHAG00000010678	rnf170*	E3 ubiquitin-protein ligase RNF170	7	28586700	28587902	1203	-
							ENSCHAG00000010689	trim16*	Tripartite motif-containing protein 16	7	28600463	28606817	6355	-
							ENSCHAG00000011058	trim16*	Tripartite motif-containing protein 16	17	15170229	15217819	47591	-
							ENSCHAG00000011856	rnf170*	E3 ubiquitin-protein ligase RNF170	7	3468699	3470544	1846	-
							ENSCHAG00000011897	trim16*	Tripartite motif-containing protein 16	7	3508552	3596561	88010	-
							ENSCHAG00000012440	trim25*	E3 ubiquitin/ISG15 ligase TRIM25	7	3708260	3711315	3056	+
							ENSCHAG00000021106	trim13*	Tripartite motif-containing 13	2	8034380	8124832	90453	-
							ENSCHAG00000021114	CPO	carboxypeptidase O [Source:HGNC Symbol;Acc:HGNC:21011]	2	8045864	8166324	120461	+
							ENSCHAG00000024680	TTF2	transcription termination factor 2 [Source:HGNC Symbol;Acc:HGNC:12398]	2	12316144	12354522	38379	+
C) Cellular Component
Rank	GO ID	GO term	Annotated genes	Significant genes	Expected genes	Raw P value	Gene ID	Gene name	Gene description (product)	Chromosome	Start	End	Width	Strand
1	GO:0005622	intracellular anatomical structure	13025	155	233.4	3.8e-22	ENSCHAG00000000122	trim13*	Tripartite motif-containing 13	2	4549863	4552016	2154	-
							ENSCHAG00000000127	trim13*	Tripartite motif-containing 13	2	4556993	4561459	4467	-
							ENSCHAG00000000143	trim13*	Tripartite motif-containing 13	2	4592560	4599744	7185	-
							ENSCHAG00000000251	cyp2k1*	Cytochrome P450 2K1	1	3825083	3896651	71569	-
							ENSCHAG00000000400	gss	glutathione synthetase [Source:ZFIN;Acc:ZDB-GENE-041010-208]	4	6762758	6857689	94932	-
							ENSCHAG00000000630	casp9	caspase 9, apoptosis-related cysteine peptidase [Source:ZFIN;Acc:ZDB-GENE-030825-5]	4	4327191	4330125	2935	+
							ENSCHAG00000000651	zgc:113984*	Histone H3.2	24	10714223	10715543	1321	-
							ENSCHAG00000000682			24	10715885	10717035	1151	-
							ENSCHAG00000000721	sf3a1	splicing factor 3a, subunit 1 [Source:ZFIN;Acc:ZDB-GENE-030616-156]	7	2676377	2685169	8793	-
							ENSCHAG00000000729			24	10717905	10718714	810	-
							ENSCHAG00000000973			24	10749403	10750751	1349	-
							ENSCHAG00000000986	nemp1	nuclear envelope integral membrane protein 1 [Source:ZFIN;Acc:ZDB-GENE-090313-182]	4	4331444	4337227	5784	+
							ENSCHAG00000000997			24	10751937	10752578	642	-
							ENSCHAG00000001227	rnf10	ring finger protein 10 [Source:ZFIN;Acc:ZDB-GENE-030131-2969]	7	20527799	20657673	129875	-
							ENSCHAG00000001337	rnf170*	E3 ubiquitin-protein ligase RNF170	7	30327965	30331029	3065	-
							ENSCHAG00000001372	trim16*	Tripartite motif-containing protein 16	7	30358973	30605021	246049	+
							ENSCHAG00000001380	si:ch73-106k19.2	si:ch73-106k19.2 [Source:ZFIN;Acc:ZDB-GENE-131121-349]	24	10980993	10986211	5219	+
							ENSCHAG00000001585	trim16*	Tripartite motif-containing protein 16	7	30364408	30370571	6164	+
							ENSCHAG00000001613	h1-5*	Histone H1.5	24	11098849	11145623	46775	+
							ENSCHAG00000001633	hist1h4l	histone H4 [Source:NCBI gene;Acc:105896840]	24	11104242	11238657	134416	-
							ENSCHAG00000001645	chfr*	E3 ubiquitin-protein ligase CHFR	7	30407277	30415656	8380	-
							ENSCHAG00000001769	trim11*	E3 ubiquitin-protein ligase TRIM11	7	30527913	30537127	9215	+
							ENSCHAG00000001973	ndufv3*	NADH dehydrogenase [ubiquinone] flavoprotein 3, mitochondrial	2	664107	676869	12763	-
							ENSCHAG00000001974			24	11225369	11225743	375	+
							ENSCHAG00000001979	zgc:113984*	Histone H3.2	24	11225763	11226985	1223	-
							ENSCHAG00000001988	zgc:112234*	Histone H2B 1/2	24	11227737	11237588	9852	-
							ENSCHAG00000002312	dgcr6	protein DGCR6-like [Source:NCBI gene;Acc:105899531]	7	2825840	2828406	2567	-
							ENSCHAG00000002726	si:dkey-211g8.4	si:dkey-211g8.4 [Source:ZFIN;Acc:ZDB-GENE-060503-624]	23	23170637	23170909	273	-
							ENSCHAG00000002767	rnf170*	E3 ubiquitin-protein ligase RNF170	15	28099881	28122372	22492	+
							ENSCHAG00000002937			24	9271051	9292608	21558	-
							ENSCHAG00000003051			24	9290043	9291144	1102	-
							ENSCHAG00000003204			24	13420551	13421165	615	+
							ENSCHAG00000003212			24	13422189	13423172	984	+
							ENSCHAG00000003252	capn8	calpain 8 [Source:ZFIN;Acc:ZDB-GENE-050522-279]	24	12170846	12198369	27524	-
							ENSCHAG00000003836	si:dkey-211g8.4	si:dkey-211g8.4 [Source:ZFIN;Acc:ZDB-GENE-060503-624]	23	20897189	20897669	481	+
							ENSCHAG00000003924	si:dkey-211g8.4	si:dkey-211g8.4 [Source:ZFIN;Acc:ZDB-GENE-060503-624]	23	20911493	20911765	273	+
							ENSCHAG00000003948	trim29*	Tripartite motif-containing protein 29	24	149213	151626	2414	+
							ENSCHAG00000004049	atp5mk*	ATP synthase membrane subunit K, mitochondrial	26	1166784	1168691	1908	-
							ENSCHAG00000004428	rnf213a	Danio rerio ring finger protein 213a (rnf213a), mRNA. [Source:RefSeq mRNA;Acc:NM_001353835]	1	2022264	2068003	45740	-
							ENSCHAG00000004449	prdm9*	Histone-lysine N-methyltransferase PRDM9	13	29682193	29682886	694	-
							ENSCHAG00000004670	pdia8	protein disulfide isomerase family A, member 8 [Source:ZFIN;Acc:ZDB-GENE-040801-20]	19	1153012	1167463	14452	+
							ENSCHAG00000004899			24	11811404	11813070	1667	-
							ENSCHAG00000005300	tvp23b	trans-golgi network vesicle protein 23 homolog B (S. cerevisiae) [Source:ZFIN;Acc:ZDB-GENE-050522-404]	23	1864028	1907960	43933	-
							ENSCHAG00000005509	acvr2bb	activin A receptor type 2Bb [Source:ZFIN;Acc:ZDB-GENE-170621-5]	25	3841067	3853593	12527	+
							ENSCHAG00000005603	cct4*	T-complex protein 1 subunit delta	19	1169172	1184905	15734	+
							ENSCHAG00000005703			24	7360473	7360850	378	+
							ENSCHAG00000005709	zgc:113984*	Histone H3.2	24	7361567	7361977	411	+
							ENSCHAG00000005715	zgc:112234*	Histone H2B 1/2	24	7362872	7363246	375	-
							ENSCHAG00000005719	trim13*	Tripartite motif-containing 13	2	6860981	6909604	48624	+
							ENSCHAG00000005727			24	7364422	7364998	577	-
							ENSCHAG00000005799	piga	phosphatidylinositol glycan anchor biosynthesis, class A [Source:ZFIN;Acc:ZDB-GENE-040426-1086]	2	3602914	3610694	7781	+
							ENSCHAG00000005830	sugct	succinyl-CoA:glutarate-CoA transferase [Source:ZFIN;Acc:ZDB-GENE-050913-18]	17	25599854	25658887	59034	+
							ENSCHAG00000005844			24	7380467	7381326	860	+
							ENSCHAG00000005867			24	7382335	7382709	375	+
							ENSCHAG00000005876	jupa	junction plakoglobin a [Source:ZFIN;Acc:ZDB-GENE-991207-22]	24	2838551	2941589	103039	+
							ENSCHAG00000005877	selenof	selenoprotein F [Source:NCBI gene;Acc:352923]	10	135415	139373	3959	+
							ENSCHAG00000005946	sirt7	sirtuin 7 [Source:ZFIN;Acc:ZDB-GENE-050208-612]	10	175550	185344	9795	+
							ENSCHAG00000006074	trim13*	Tripartite motif-containing 13	2	7723734	7910684	186951	+
							ENSCHAG00000006125	dnaja3b	dnaJ homolog subfamily A member 3, mitochondrial-like [Source:NCBI gene;Acc:105905816]	26	4960158	4969439	9282	-
							ENSCHAG00000006151	trim13*	Tripartite motif-containing 13	2	3697347	3713538	16192	+
							ENSCHAG00000006214	trim13*	Tripartite motif-containing 13	2	5315127	5318229	3103	+
							ENSCHAG00000006272	trim13*	Tripartite motif-containing 13	2	7828469	7832888	4420	+
							ENSCHAG00000006298	trim13*	Tripartite motif-containing 13	2	5325052	5330555	5504	+
							ENSCHAG00000006472	trim16*	Tripartite motif-containing protein 16	7	3031749	3063397	31649	+
							ENSCHAG00000006499	trim13*	Tripartite motif-containing 13	2	3718179	3719412	1234	+
							ENSCHAG00000006515	trim47*	E3 ubiquitin-protein ligase TRIM47	7	3045247	3058990	13744	+
							ENSCHAG00000006640	trim13*	Tripartite motif-containing 13	2	3834996	3942736	107741	+
							ENSCHAG00000006676	trim13*	Tripartite motif-containing 13	2	3859469	3870912	11444	+
							ENSCHAG00000006867	trim13*	Tripartite motif-containing 13	2	5388022	5483901	95880	+
							ENSCHAG00000006941	capn9	calpain 9 [Source:ZFIN;Acc:ZDB-GENE-010724-2]	24	8093691	8108238	14548	+
							ENSCHAG00000007209	trim13*	Tripartite motif-containing 13	2	5553558	5587184	33627	-
							ENSCHAG00000007289	trim13*	Tripartite motif-containing 13	2	5625951	5807619	181669	-
							ENSCHAG00000007371	trim13*	Tripartite motif-containing 13	2	4258384	4264484	6101	-
							ENSCHAG00000007426	trim13*	Tripartite motif-containing 13	2	5753246	5758766	5521	-
							ENSCHAG00000007489	trim13*	Tripartite motif-containing 13	2	5802449	5880162	77714	-
							ENSCHAG00000007513	trim13*	Tripartite motif-containing 13	2	4290547	4304427	13881	-
							ENSCHAG00000007517	trim13*	Tripartite motif-containing 13	2	5810470	5814208	3739	-
							ENSCHAG00000007605	gtpbp2b	GTP binding protein 2b [Source:ZFIN;Acc:ZDB-GENE-050208-373]	24	14454935	14470721	15787	-
							ENSCHAG00000007610	TMC6	transmembrane channel like 6 [Source:HGNC Symbol;Acc:HGNC:18021]	10	365865	394593	28729	+
							ENSCHAG00000007621	trim13*	Tripartite motif-containing 13	2	4396147	4408643	12497	-
							ENSCHAG00000007646	trim13*	Tripartite motif-containing 13	2	4416901	4423665	6765	-
							ENSCHAG00000007761	trim13*	Tripartite motif-containing 13	2	4468208	4476441	8234	-
							ENSCHAG00000007793	SHKBP1	SH3KBP1 binding protein 1 [Source:HGNC Symbol;Acc:HGNC:19214]	9	26692509	26707732	15224	-
							ENSCHAG00000007933	fn1*	Fibronectin	2	1501489	1744159	242671	-
							ENSCHAG00000008022	sart1	spliceosome associated factor 1, recruiter of U4/U6.U5 tri-snRNP [Source:ZFIN;Acc:ZDB-GENE-040718-422]	8	20212125	20222754	10630	+
							ENSCHAG00000008295			26	11204692	11212939	8248	-
							ENSCHAG00000008324	NAGA	alpha-N-acetylgalactosaminidase-like [Source:NCBI gene;Acc:105897611]	11	20480420	20506365	25946	-
							ENSCHAG00000008472	decr2	2,4-dienoyl CoA reductase 2, peroxisomal [Source:NCBI gene;Acc:406623]	23	4402967	4407752	4786	+
							ENSCHAG00000008555	trim16*	Tripartite motif-containing protein 16	7	3240677	3246717	6041	-
							ENSCHAG00000008634	trim16*	Tripartite motif-containing protein 16	7	3249911	3255310	5400	-
							ENSCHAG00000008657	trim13*	Tripartite motif-containing 13	7	3253080	3444036	190957	-
							ENSCHAG00000008666	trim16*	Tripartite motif-containing protein 16	7	3267656	3273308	5653	-
							ENSCHAG00000008668	trim13*	Tripartite motif-containing 13	26	11498762	11506008	7247	+
							ENSCHAG00000008702	asb10	ankyrin repeat and SOCS box containing 10 [Source:ZFIN;Acc:ZDB-GENE-060929-1106]	25	4610322	4623005	12684	+
							ENSCHAG00000008715	SUMO1	small ubiquitin-related modifier 1-like [Source:NCBI gene;Acc:105895432]	2	6037826	6041139	3314	-
							ENSCHAG00000008986	carf	calcium responsive transcription factor [Source:ZFIN;Acc:ZDB-GENE-070912-172]	2	6135284	6148254	12971	-
							ENSCHAG00000009034	smc1b	structural maintenance of chromosomes 1B [Source:ZFIN;Acc:ZDB-GENE-091217-1]	2	6149537	6171830	22294	+
							ENSCHAG00000009118	sp140l*	Nuclear body protein SP140-like protein	23	22364011	22637619	273609	-
							ENSCHAG00000009992	atp8b1	ATPase phospholipid transporting 8B1 [Source:ZFIN;Acc:ZDB-GENE-091116-14]	12	3002388	3045525	43138	+
							ENSCHAG00000010235	anapc15	anaphase promoting complex subunit 15 [Source:NCBI gene;Acc:105913025]	9	29346604	29351937	5334	+
							ENSCHAG00000010470	trim29*	Tripartite motif-containing protein 29	2	6182293	6257220	74928	-
							ENSCHAG00000010517	trim16*	Tripartite motif-containing protein 16	7	28382542	28573747	191206	-
							ENSCHAG00000010603	psmg1	proteasome (prosome, macropain) assembly chaperone 1 [Source:NCBI gene;Acc:436987]	8	29885948	29895558	9611	-
							ENSCHAG00000010606	mis12	MIS12 kinetochore complex component [Source:ZFIN;Acc:ZDB-GENE-040426-1372]	26	11952702	11955952	3251	-
							ENSCHAG00000010609	rnf170*	E3 ubiquitin-protein ligase RNF170	7	28389580	28438767	49188	-
							ENSCHAG00000010678	rnf170*	E3 ubiquitin-protein ligase RNF170	7	28586700	28587902	1203	-
							ENSCHAG00000010689	trim16*	Tripartite motif-containing protein 16	7	28600463	28606817	6355	-
							ENSCHAG00000010896	pkz	protein kinase containing Z-DNA binding domains [Source:ZFIN;Acc:ZDB-GENE-050301-2]	13	1822570	1825850	3281	-
							ENSCHAG00000011013	NCS1	neuronal calcium sensor 1 [Source:HGNC Symbol;Acc:HGNC:3953]	7	24593566	24615526	21961	+
							ENSCHAG00000011058	trim16*	Tripartite motif-containing protein 16	17	15170229	15217819	47591	-
							ENSCHAG00000011629	si:dkeyp-97b10.3	si:dkeyp-97b10.3 [Source:ZFIN;Acc:ZDB-GENE-131121-429]	9	21508173	21569212	61040	-
							ENSCHAG00000011856	rnf170*	E3 ubiquitin-protein ligase RNF170	7	3468699	3470544	1846	-
							ENSCHAG00000011897	trim16*	Tripartite motif-containing protein 16	7	3508552	3596561	88010	-
							ENSCHAG00000012440	trim25*	E3 ubiquitin/ISG15 ligase TRIM25	7	3708260	3711315	3056	+
							ENSCHAG00000013036	chuk	component of inhibitor of nuclear factor kappa B kinase complex [Source:NCBI gene;Acc:393287]	13	20025172	20103621	78450	+
							ENSCHAG00000013435	fam124b	family with sequence similarity 124B [Source:ZFIN;Acc:ZDB-GENE-130327-1]	9	27306902	27310075	3174	+
							ENSCHAG00000014654	trpm2	transient receptor potential cation channel, subfamily M, member 2 [Source:NCBI gene;Acc:799412]	2	21070614	21085911	15298	+
							ENSCHAG00000014690	fam111a*	Serine protease FAM111A	16	15523486	15525411	1926	-
							ENSCHAG00000014695	fam111a*	Serine protease FAM111A	16	15534606	15539785	5180	-
							ENSCHAG00000014917	plaat3*	Phospholipase A and acyltransferase 3	20	2004968	2033733	28766	+
							ENSCHAG00000015043	plaat4*	Phospholipase A and acyltransferase 4	20	2073503	2076570	3068	+
							ENSCHAG00000015083	ugt3*	UDP-glucuronosyltransferase (Fragment)	12	21939373	21955220	15848	-
							ENSCHAG00000015258	fktn	fukutin [Source:ZFIN;Acc:ZDB-GENE-070410-96]	12	21956998	21962183	5186	-
							ENSCHAG00000015470	ifit5*	Interferon-induced protein with tetratricopeptide repeats 5	23	12114306	12117047	2742	+
							ENSCHAG00000015483	clip3	CAP-GLY domain containing linker protein 3 [Source:ZFIN;Acc:ZDB-GENE-131127-193]	9	23359621	23390716	31096	+
							ENSCHAG00000016190	pycr3	pyrroline-5-carboxylate reductase 3 [Source:NCBI gene;Acc:560682]	11	22375065	22376149	1085	+
							ENSCHAG00000016502	tvp23b	trans-golgi network vesicle protein 23 homolog B (S. cerevisiae) [Source:ZFIN;Acc:ZDB-GENE-050522-404]	23	3450963	3455771	4809	+
							ENSCHAG00000016578	aspm	abnormal spindle microtubule assembly [Source:NCBI gene;Acc:105898234]	10	13935912	13955277	19366	-
							ENSCHAG00000016646	PNMT	phenylethanolamine N-methyltransferase [Source:HGNC Symbol;Acc:HGNC:9160]	1	13514843	13515781	939	-
							ENSCHAG00000016839	si:ch211-233a24.2	si:ch211-233a24.2 [Source:NCBI gene;Acc:564367]	14	6887798	6940350	52553	+
							ENSCHAG00000017112	gal3st3	galactose-3-O-sulfotransferase 3 [Source:ZFIN;Acc:ZDB-GENE-121001-3]	2	14801	16469	1669	+
							ENSCHAG00000017547	pik3r5	phosphoinositide-3-kinase, regulatory subunit 5 [Source:ZFIN;Acc:ZDB-GENE-030131-2308]	26	10168996	10192182	23187	+
							ENSCHAG00000017770	asns	asparagine synthetase [Source:ZFIN;Acc:ZDB-GENE-040426-1091]	20	21157404	21356385	198982	-
							ENSCHAG00000019758	LYZ	lysozyme [Source:HGNC Symbol;Acc:HGNC:6740]	12	27314583	27334177	19595	+
							ENSCHAG00000019814	abcb6a	ATP-binding cassette, sub-family B (MDR/TAP), member 6a [Source:ZFIN;Acc:ZDB-GENE-050517-9]	21	18609846	18651350	41505	+
							ENSCHAG00000020705	cog4	component of oligomeric golgi complex 4 [Source:NCBI gene;Acc:105913323]	6	31096735	31120512	23778	+
							ENSCHAG00000021106	trim13*	Tripartite motif-containing 13	2	8034380	8124832	90453	-
							ENSCHAG00000022043	dnm2b	dynamin 2b [Source:ZFIN;Acc:ZDB-GENE-040426-2371]	24	18895442	18928245	32804	-
							ENSCHAG00000022368	six1a*	Homeobox protein six1a	24	19029937	19041565	11629	-
							ENSCHAG00000023539	dclk3	doublecortin-like kinase 3 [Source:ZFIN;Acc:ZDB-GENE-081104-224]	19	24151686	24156505	4820	+
							ENSCHAG00000024096	wasla	WASP like actin nucleation promoting factor a [Source:ZFIN;Acc:ZDB-GENE-070209-220]	3	1878343	1896180	17838	-
							ENSCHAG00000024125	psmb9-a*	Proteasome subunit beta type-9	3	1898826	1900549	1724	-
							ENSCHAG00000024132	psmb12	proteasome 20S subunit beta 12 [Source:ZFIN;Acc:ZDB-GENE-001208-1]	3	1900768	1902022	1255	-
							ENSCHAG00000024169	psmb9-a*	Proteasome subunit beta type-9	3	1933381	1933879	499	-
							ENSCHAG00000024171	psmb12	proteasome 20S subunit beta 12 [Source:ZFIN;Acc:ZDB-GENE-001208-1]	3	1985603	2060700	75098	-
							ENSCHAG00000024290	psmb8a	proteasome 20S subunit beta 8A [Source:ZFIN;Acc:ZDB-GENE-990415-141]	19	12429392	12542366	112975	-
							ENSCHAG00000024300	psmb9a	proteasome 20S subunit beta 9a [Source:ZFIN;Acc:ZDB-GENE-990415-140]	19	12439614	12443019	3406	-
							ENSCHAG00000024312	psmb12	proteasome 20S subunit beta 12 [Source:ZFIN;Acc:ZDB-GENE-001208-1]	19	12443634	12446076	2443	-
							ENSCHAG00000024343	psmb13a	proteasome 20S subunit beta 13a [Source:ZFIN;Acc:ZDB-GENE-001208-2]	19	12446246	12448860	2615	+
							ENSCHAG00000024680	TTF2	transcription termination factor 2 [Source:HGNC Symbol;Acc:HGNC:12398]	2	12316144	12354522	38379	+
							ENSCHAG00000024844	rps19*	40S ribosomal protein S19	19	12511751	12512814	1064	+
							ENSCHAG00000024898	psmb9*	Proteasome subunit beta type-9	19	12547198	12548492	1295	+
							ENSCHAG00000025657	fastkd1	FAST kinase domains 1 [Source:ZFIN;Acc:ZDB-GENE-040426-1833]	2	8893148	8917334	24187	+
							ENSCHAG00000025849	DIAPH1	diaphanous related formin 1 [Source:HGNC Symbol;Acc:HGNC:2876]	20	11246313	11350548	104236	+
							ENSCHAG00000026708	rps19*	40S ribosomal protein S19	6	25278768	25290470	11703	-
2	GO:0042613	MHC class II protein complex	20	11	0.4	7.5e-15	ENSCHAG00000001458	b2m*	Beta-2-microglobulin	7	2739640	2799022	59383	+
							ENSCHAG00000001594	b2m*	Beta-2-microglobulin	7	2743351	2746104	2754	+
							ENSCHAG00000002306	b2m*	Beta-2-microglobulin	7	2802226	2805485	3260	+
							ENSCHAG00000012077	b2m*	Beta-2-microglobulin	7	28804383	28834855	30473	-
							ENSCHAG00000012090	b2m*	Beta-2-microglobulin	7	28805682	28807204	1523	-
							ENSCHAG00000012093	b2m*	Beta-2-microglobulin	7	3520960	3523018	2059	-
							ENSCHAG00000012122	b2m*	Beta-2-microglobulin	7	28809098	28811502	2405	-
							ENSCHAG00000012131	b2m*	Beta-2-microglobulin	7	3523537	3527679	4143	+
							ENSCHAG00000012138	b2m*	Beta-2-microglobulin	7	3541852	3551507	9656	-
							ENSCHAG00000012145	b2m*	Beta-2-microglobulin	7	3572678	3575539	2862	-
							ENSCHAG00000012172	b2m*	Beta-2-microglobulin	7	28834981	28837826	2846	+
3	GO:0042571	immunoglobulin complex, circulating	27	12	0.5	1.2e-14	ENSCHAG00000003750			1	1905077	1949058	43982	-
							ENSCHAG00000003859	ighv3-30-3*	Immunoglobulin heavy variable 3-30-3	1	1917983	1918950	968	-
							ENSCHAG00000003876	ighv6-1	immunoglobulin heavy variable 6-1 [Source:ZFIN;Acc:ZDB-GENE-040514-23]	1	1924299	1924604	306	-
							ENSCHAG00000003884			1	1932859	1933452	594	-
							ENSCHAG00000003990	ighv3-43*	Immunoglobulin heavy variable 3-43	1	1944514	1944822	309	-
							ENSCHAG00000004023	ighv3-48*	Immunoglobulin heavy variable 3-48	1	1948569	1948877	309	-
							ENSCHAG00000006656			25	3192152	3201030	8879	+
							ENSCHAG00000006695			25	3198513	3220706	22194	+
							ENSCHAG00000006732	igkc*	Immunoglobulin kappa constant	25	3205212	3206249	1038	+
							ENSCHAG00000008451	igkc*	Immunoglobulin kappa constant	25	4545114	4545434	321	-
							ENSCHAG00000008487	igkc*	Immunoglobulin kappa constant	25	4549007	4598915	49909	-
							ENSCHAG00000008646	igkc*	Immunoglobulin kappa constant	25	4588598	4589240	643	-
4	GO:0009897	external side of plasma membrane	250	27	4.5	7.7e-14	ENSCHAG00000000318	tnfrsf14*	Tumor necrosis factor receptor superfamily member 14	4	31478717	31481800	3084	+
							ENSCHAG00000000327	tnfrsf14*	Tumor necrosis factor receptor superfamily member 14	4	31483765	31494290	10526	+
							ENSCHAG00000000431	btn1a1*	Butyrophilin subfamily 1 member A1	14	7080600	7084342	3743	-
							ENSCHAG00000003750			1	1905077	1949058	43982	-
							ENSCHAG00000003859	ighv3-30-3*	Immunoglobulin heavy variable 3-30-3	1	1917983	1918950	968	-
							ENSCHAG00000003876	ighv6-1	immunoglobulin heavy variable 6-1 [Source:ZFIN;Acc:ZDB-GENE-040514-23]	1	1924299	1924604	306	-
							ENSCHAG00000003884			1	1932859	1933452	594	-
							ENSCHAG00000003990	ighv3-43*	Immunoglobulin heavy variable 3-43	1	1944514	1944822	309	-
							ENSCHAG00000004023	ighv3-48*	Immunoglobulin heavy variable 3-48	1	1948569	1948877	309	-
							ENSCHAG00000006656			25	3192152	3201030	8879	+
							ENSCHAG00000006695			25	3198513	3220706	22194	+
							ENSCHAG00000006732	igkc*	Immunoglobulin kappa constant	25	3205212	3206249	1038	+
							ENSCHAG00000008451	igkc*	Immunoglobulin kappa constant	25	4545114	4545434	321	-
							ENSCHAG00000008487	igkc*	Immunoglobulin kappa constant	25	4549007	4598915	49909	-
							ENSCHAG00000008646	igkc*	Immunoglobulin kappa constant	25	4588598	4589240	643	-
							ENSCHAG00000008993	lgals17	galectin 17 [Source:ZFIN;Acc:ZDB-GENE-131121-418]	19	8511716	8525471	13756	+
							ENSCHAG00000009561	xcr1b.1	chemokine (C motif) receptor 1b, duplicate 1 [Source:ZFIN;Acc:ZDB-GENE-070302-7]	22	18599905	18623825	23921	+
							ENSCHAG00000011120	tnfrsf14*	Tumor necrosis factor receptor superfamily member 14	4	26755682	27024392	268711	-
							ENSCHAG00000011290	tnfrsf14*	Tumor necrosis factor receptor superfamily member 14	4	26824629	27202950	378322	+
							ENSCHAG00000011614	tnfrsf14*	Tumor necrosis factor receptor superfamily member 14	4	27199568	27288525	88958	+
							ENSCHAG00000011764	tnfrsf14*	Tumor necrosis factor receptor superfamily member 14	4	27296259	27453886	157628	-
							ENSCHAG00000015375	cxcr3.3	chemokine (C-X-C motif) receptor 3, tandem duplicate 3 [Source:ZFIN;Acc:ZDB-GENE-100922-34]	11	2537670	2543906	6237	+
							ENSCHAG00000017615	mr1*	Major histocompatibility complex class I-related gene protein	19	25835989	25860137	24149	-
							ENSCHAG00000017902	cd276*	CD276 antigen	14	7009292	7109452	100161	+
							ENSCHAG00000024137	patr-a*	Patr class I histocompatibility antigen, A-126 alpha chain	3	1903718	2078095	174378	-
							ENSCHAG00000024397	hla-a*	HLA class I histocompatibility antigen, A alpha chain	19	12459493	12477430	17938	-
							ENSCHAG00000024663	mr1*	Major histocompatibility complex class I-related gene protein	19	12496507	12501227	4721	-
5	GO:0000786	nucleosome	164	21	2.9	1.8e-12	ENSCHAG00000000651	zgc:113984*	Histone H3.2	24	10714223	10715543	1321	-
							ENSCHAG00000000682			24	10715885	10717035	1151	-
							ENSCHAG00000000729			24	10717905	10718714	810	-
							ENSCHAG00000000973			24	10749403	10750751	1349	-
							ENSCHAG00000000997			24	10751937	10752578	642	-
							ENSCHAG00000001613	h1-5*	Histone H1.5	24	11098849	11145623	46775	+
							ENSCHAG00000001633	hist1h4l	histone H4 [Source:NCBI gene;Acc:105896840]	24	11104242	11238657	134416	-
							ENSCHAG00000001974			24	11225369	11225743	375	+
							ENSCHAG00000001979	zgc:113984*	Histone H3.2	24	11225763	11226985	1223	-
							ENSCHAG00000001988	zgc:112234*	Histone H2B 1/2	24	11227737	11237588	9852	-
							ENSCHAG00000002937			24	9271051	9292608	21558	-
							ENSCHAG00000003051			24	9290043	9291144	1102	-
							ENSCHAG00000003204			24	13420551	13421165	615	+
							ENSCHAG00000003212			24	13422189	13423172	984	+
							ENSCHAG00000004899			24	11811404	11813070	1667	-
							ENSCHAG00000005703			24	7360473	7360850	378	+
							ENSCHAG00000005709	zgc:113984*	Histone H3.2	24	7361567	7361977	411	+
							ENSCHAG00000005715	zgc:112234*	Histone H2B 1/2	24	7362872	7363246	375	-
							ENSCHAG00000005727			24	7364422	7364998	577	-
							ENSCHAG00000005844			24	7380467	7381326	860	+
							ENSCHAG00000005867			24	7382335	7382709	375	+
6	GO:0005839	proteasome core complex	31	9	0.6	2.2e-08	ENSCHAG00000024125	psmb9-a*	Proteasome subunit beta type-9	3	1898826	1900549	1724	-
							ENSCHAG00000024132	psmb12	proteasome 20S subunit beta 12 [Source:ZFIN;Acc:ZDB-GENE-001208-1]	3	1900768	1902022	1255	-
							ENSCHAG00000024169	psmb9-a*	Proteasome subunit beta type-9	3	1933381	1933879	499	-
							ENSCHAG00000024171	psmb12	proteasome 20S subunit beta 12 [Source:ZFIN;Acc:ZDB-GENE-001208-1]	3	1985603	2060700	75098	-
							ENSCHAG00000024290	psmb8a	proteasome 20S subunit beta 8A [Source:ZFIN;Acc:ZDB-GENE-990415-141]	19	12429392	12542366	112975	-
							ENSCHAG00000024300	psmb9a	proteasome 20S subunit beta 9a [Source:ZFIN;Acc:ZDB-GENE-990415-140]	19	12439614	12443019	3406	-
							ENSCHAG00000024312	psmb12	proteasome 20S subunit beta 12 [Source:ZFIN;Acc:ZDB-GENE-001208-1]	19	12443634	12446076	2443	-
							ENSCHAG00000024343	psmb13a	proteasome 20S subunit beta 13a [Source:ZFIN;Acc:ZDB-GENE-001208-2]	19	12446246	12448860	2615	+
							ENSCHAG00000024898	psmb9*	Proteasome subunit beta type-9	19	12547198	12548492	1295	+
